# Supplementary material for: Cyclic Hypoxia Induces Transcriptomic Changes in Mast Cells Leading to a Hyperresponsive Phenotype after FcεRI Cross-Linking
Source: Cells. 2022 Jul 19;11(14):2239. doi: 10.3390/cells11142239 (PMC9319477; doi:10.3390/cells11142239)
Supplement: Supplementary file 1 [file cells-11-02239-s001.zip]

Archive with 1 entries (1 files):
- cells-1765367-supplementary.pdf
